# Supplementary material for: Yeast Diversity in the Qaidam Basin Desert in China with the Description of Five New Yeast Species
Source: J Fungi (Basel). 2022 Aug 16;8(8):858. doi: 10.3390/jof8080858 (PMC9409814; doi:10.3390/jof8080858)
Supplement: Supplementary file 1 [file jof-08-00858-s001.zip]

Archive with 2 entries (2 files):
- Supplementary files_Figure S1-S2.pdf
- Supplementary files_Table S1-S4.xlsx
